# Supplementary material for: GRASP55 regulates the unconventional secretion and aggregation of mutant huntingtin
Source: J Biol Chem. 2022 Jul 1;298(8):102219. doi: 10.1016/j.jbc.2022.102219 (PMC9352920; doi:10.1016/j.jbc.2022.102219)
Supplement: Supplemental Table 1 [file mmc1.xlsx]

## Sheet: Sheet1
Gene	log2FC (55KO/WT media)	p value	ER signal sequence
PCOLCE	-2.64	2.25031e-07	yes
EPHA7	-2.43033	1.44868e-06	yes
BGN	-2.36167	1.51154e-06	yes
CXCL1	-2.33067	0.00403634	yes
SRGN	-2.27567	3.12963e-05	yes
RARRES2	-2.175	4.29762e-05	yes
MAN1A1	-2.04433	3.18217e-06	yes
CXCL3	-1.90833	0.0149008	yes
CCL2	-1.85533	1.83997e-06	yes
TNFAIP6	-1.80833	8.52343e-05	yes
FLNC	-1.67967	4.04534e-05	no
DCN	-1.57167	0.000153468	yes
RPLP1	-1.54233	9.14283e-05	no
TAGLN	-1.501	0.00584338	no
PAICS	-1.46633	0.014923	no
CIAPIN1	-1.45667	0.00331268	no
RPLP0	-1.455	0.000460794	no
RPLP2	-1.39067	0.000331098	no
SNRPA	-1.38733	0.0408042	no
TLN1	-1.378	0.00172917	no
EIF3J	-1.376	0.00104744	no
CAP1	-1.37	0.00201945	no
TPM1	-1.359	0.00278908	no
TGFBI	-1.349	0.000203357	yes
TGFB2	-1.32567	0.000157823	yes
ST13	-1.30133	0.00951045	no
EEF1A1	-1.27533	0.0028723	no
HNRNPA2B1	-1.23067	9.91389e-05	no
B4GALT5	-1.21	0.000192194	yes
NAMPT	-1.20533	0.000148442	no
RPSA	-1.191	0.0143782	no
PRDX6	-1.182	0.00115737	no
VIM	-1.17833	0.0217916	no
PABPC1	-1.17	0.0106135	no
PKM	-1.163	7.11655e-05	no
TAGLN2	-1.15867	0.0183222	no
COL4A2	-1.148	0.0274039	yes
G6PD	-1.117	0.00432275	no
MAP2K1	-1.112	0.00210128	no
EIF2A	-1.10433	0.00162987	no
TPST1	-1.102	0.0104503	yes
LCN2	-1.09267	0.00170709	yes
CDC42	-1.09	0.00224657	no
MMP2	-1.08533	0.000302631	yes
CACYBP	-1.083	0.00257191	no
AHNAK	-1.08033	0.0167496	no
PITPNB	-1.05567	0.0203604	no
MAP1B	-1.05	0.000417021	no
GBP1	-1.04733	0.000709252	no
CSRP1	-1.031	0.014019	no
HTRA1	-1.01667	0.00059017	yes
HSPBP1	-1.01233	0.0120185	no
ETF1	-1.01033	0.00974458	no
NUDT21	-1.00533	0.00638738	no
CXCL8	-0.994667	0.00207251	yes
SPOCK1	-0.993	0.00183484	yes
MAPK1	-0.987333	0.00780903	no
NUDC	-0.983667	0.0207034	no
HSPB1	-0.983333	0.0312614	no
SEPTIN2	-0.958667	0.00856842	no
PFKP	-0.957	0.00697907	no
HNRNPK	-0.956667	0.0203029	no
GCLM	-0.945667	0.00268938	no
IQGAP1	-0.943333	0.000937815	no
NSUN2	-0.941	0.014514	no
DSTN	-0.933333	0.0155045	no
BIN1	-0.929	0.0141219	no
MFAP2	-0.924667	0.0131726	yes
PDCL3	-0.918667	0.00523976	no
MAPRE1	-0.918333	0.00419276	no
DNAJA1	-0.918	0.0116893	no
RPS20	-0.913667	0.0186612	no
PLIN3	-0.908667	0.0511979
FLNA	-0.894333	0.0105402	no
TUBA4A	-0.893333	0.0762872
BTF3	-0.892667	0.0184942	no
MYL6	-0.886667	0.00449175	no
TUBB	-0.885333	0.0430995	no
RPL35	-0.883333	0.00234153	no
RAC1	-0.882667	0.00370391	no
NACA2	-0.88	0.0354069	no
RPS28	-0.873	0.131523
EIF1AX	-0.868667	0.00952551	no
NSFL1C	-0.866667	0.012323	no
TXLNA	-0.866333	0.0227536	no
PRDX5	-0.863333	0.0189117	no
RTRAF	-0.861667	0.0514055
EEF2	-0.861333	0.0212834	no
AHSA1	-0.851333	0.0112147	no
NAP1L1	-0.850667	0.00652249	no
NIBAN2	-0.849	0.00563704	no
RGS16	-0.848333	0.0121497	no
NCKAP1	-0.843667	0.00820528	no
PCOLCE2	-0.841667	0.0214902	yes
NAP1L4	-0.838333	0.00733969	no
PDLIM5	-0.833333	0.00098171	no
SMU1	-0.832667	0.0445762	no
HMOX1	-0.83	0.0149396	no
ISG15	-0.827333	0.00151259	no
HNRNPL	-0.826333	0.0219392	no
B4GALT1	-0.823667	0.00252408	no
STIP1	-0.821667	0.0294638	no
RAP1GDS1	-0.819	0.00918832	no
RPS2	-0.817333	0.0169879	no
CDC37	-0.812333	0.00967284	no
LGALS1	-0.812	0.0119355	no
NAA50	-0.810333	0.0896999
EDF1	-0.807	0.0884612
HSP90AB1	-0.801	0.0111062	no
EIF2S1	-0.799333	0.0134323	no
NIP7	-0.798333	0.01277	no
PRDX1	-0.796	0.0448756	no
DENR	-0.795333	0.00611607	no
PTGES3	-0.794333	0.00911307	no
G3BP1	-0.793333	0.0183194	no
IL6	-0.786333	0.00328293	yes
APP	-0.781667	0.00340216	yes
SEPTIN11	-0.779667	0.0339189	no
PTGR1	-0.778	0.00224225	no
SPTAN1	-0.773333	0.0131776	no
NUDT5	-0.771333	0.0150273	no
UFM1	-0.765667	0.00754353	no
SYNCRIP	-0.765333	0.0104603	no
CHORDC1	-0.761333	0.0383771	no
FEN1	-0.760667	0.0414022	no
UBE2H	-0.759	0.00555884	no
STAG2	-0.758667	0.0250585	no
GSPT1	-0.756	0.0346481	no
MTAP	-0.753667	0.0118609	no
SEMA4B	-0.753	0.0159453	yes
PARVB	-0.748333	0.0181625	no
EIF2S2	-0.747333	0.00450625	no
LMNA	-0.741333	0.0149144	no
SPTBN1	-0.739667	0.0222214	no
RHOA	-0.736333	0.0163845	no
DCTN3	-0.732	0.0120292	no
GALNT2	-0.731333	0.00478177	yes
ITM2B	-0.725333	0.108845
OTULIN	-0.723333	0.0143411	no
RPL12	-0.721333	0.00722197	no
MYH9	-0.720667	0.011172	no
NACA	-0.714333	0.0247716	no
APLP2	-0.714	0.0076092	yes
EIF2S3	-0.712667	0.0508824
RPL23	-0.709333	0.0879689
XRCC5	-0.708	0.0348797	no
ENSA	-0.707333	0.123559
TPM3	-0.706333	0.0378135	no
XRCC6	-0.705333	0.0270922	no
XPO5	-0.703333	0.0214551	no
COL4A1	-0.701	0.075949
PFDN4	-0.699333	0.0120714	no
TUBB4B	-0.695667	0.0858651
OGA	-0.694667	0.0164089	no
DNAJC8	-0.689	0.0481683	no
SERPINB5	-0.689	0.00979732	no
TFPI	-0.687333	0.0505244
GLRX	-0.687	0.0156423	no
EIF3M	-0.686667	0.0158817	no
TWF2	-0.684333	0.019781	no
ARHGDIA	-0.683	0.0312163	no
MTREX	-0.683	0.0376143	no
GBP2	-0.681	0.00979838	no
BTF3L4	-0.680667	0.0942168
ILF3	-0.679	0.0106396	no
RPL11	-0.674667	0.0401314	no
CDKN2A	-0.673667	0.0212266	no
DDX39B	-0.672333	0.00911079	no
PLEC	-0.671333	0.016547	no
ARPC1A	-0.670333	0.00907981	no
SERPINH1	-0.666667	0.015795	yes
TK1	-0.666	0.0908771
USP5	-0.662333	0.0307544	no
PDCD6IP	-0.661	0.0243484	no
SNRPE	-0.659	0.0408364	no
SEPTIN9	-0.658333	0.0168557	no
RAB1A	-0.657	0.0264179	no
SBDS	-0.656667	0.0667613
FSTL3	-0.656333	0.0442369	yes
PCMT1	-0.656	0.0207933	no
SERBP1	-0.655333	0.0211678	no
ACTC1	-0.654	0.0505839
FBN1	-0.654	0.0386236	yes
PSME3	-0.651667	0.0223052	no
RPA2	-0.650333	0.100135
LASP1	-0.645667	0.0552938
GABARAPL2	-0.640667	0.00995478	no
SFN	-0.640333	0.0117031	no
MAP4	-0.639667	0.074668
ABCE1	-0.638667	0.0638957
LUC7L2	-0.638667	0.0412824	no
DYNC1LI1	-0.638	0.0202255	no
SRP9	-0.635	0.0208485	no
RANBP3	-0.633	0.0286898	no
PDAP1	-0.632333	0.0349728	no
RRM1	-0.630667	0.0486645	no
RPS3	-0.626667	0.0582357
CTNNA1	-0.626333	0.017582	no
EIF3E	-0.624667	0.0240171	no
HMGCS1	-0.622667	0.0158753	no
TARS1	-0.622333	0.00597014	no
UBE2N	-0.622333	0.0393675	no
CPPED1	-0.621333	0.0266692	no
CKAP5	-0.619667	0.0473412	no
F5	-0.618667	0.0797459
DDX6	-0.614667	0.0749839
ILF2	-0.613	0.0181996	no
KCTD12	-0.611	0.0150788	no
TPM4	-0.610667	0.0702411
RAB7A	-0.61	0.00873318	no
EIF2B1	-0.609	0.0301792	no
ATP6V1C1	-0.608333	0.0484861	no
ACBD3	-0.607333	0.0392902	no
MTA2	-0.605	0.0810806
EIF5	-0.604667	0.0113586	no
ATP6V1A	-0.602333	0.0413539	no
TNPO1	-0.602	0.0112334	no
RPA3	-0.601667	0.0731714
MARCOL	-0.601	0.0752821
BZW1	-0.600667	0.031986	no
RAB14	-0.597667	0.0109574	no
ADAM9	-0.593333	0.0536669
IGSF10	-0.59	0.0738604
MARS1	-0.589667	0.0270474	yes
CAPN2	-0.588333	0.0426841	no
ARPC5L	-0.587667	0.0210501	no
DIEXF	-0.585333	0.0316736	no
CDV3	-0.584333	0.0621006
RPA1	-0.584333	0.0680222
EEF1G	-0.583667	0.01628	no
TAX1BP3	-0.581667	0.14946
SEPHS1	-0.577667	0.0698968
SEC23IP	-0.577333	0.21528
ARHGAP1	-0.576333	0.0824451
RPL27	-0.574	0.024158	no
DAP	-0.57	0.0528771
S100A6	-0.569	0.0216867	no
DYNC1H1	-0.568667	0.037962	no
PACSIN2	-0.568	0.0189306	no
CHMP5	-0.567333	0.106597
GBP5	-0.567333	0.0179656	no
CLTB	-0.567	0.0518895
SMC3	-0.566333	0.044785	no
FARSA	-0.566	0.0564797
PRDX2	-0.564	0.103334
CAPRIN1	-0.563667	0.0169668	no
TRIM28	-0.562333	0.113817
EPPK1	-0.559	0.0307762	no
PPA1	-0.556667	0.0310097	no
GSN	-0.556333	0.0163341	yes
TPM2	-0.554333	0.0482862	no
CAPNS1	-0.554	0.0386499	no
ADAMTS3	-0.553667	0.0173505	yes
COPB1	-0.553333	0.040657	no
EIF3H	-0.551	0.0289931	no
CANT1	-0.550333	0.0598602
SPAG9	-0.55	0.0642798
IGFBP3	-0.549333	0.357732
FN1	-0.546333	0.0699185
AKR1C2	-0.546	0.0212752	no
RTN4	-0.545333	0.027145	no
CSE1L	-0.545	0.0329597	no
SEPTIN7	-0.540333	0.0902179
SNX12	-0.539333	0.120541
FERMT2	-0.538	0.0563075
SNRPD2	-0.536333	0.0758027
PDCD5	-0.536	0.23281
DCTN2	-0.533667	0.0292067	no
PCNA	-0.533333	0.0249662	no
UBE2K	-0.531667	0.0392985	no
CSDE1	-0.529667	0.0513793
PPP6R3	-0.529	0.0397155	no
CTPS2	-0.528	0.0368909	no
CSNK1A1	-0.525333	0.0369549	no
EIF4A1	-0.519333	0.0563782
MESD	-0.519	0.0637174
CFL2	-0.518667	0.024611	no
PDIA6	-0.518667	0.0313566	yes
CAPZB	-0.515333	0.0223875	no
STAT1	-0.515333	0.0242064	no
CAPN1	-0.515	0.021784	no
EIF3L	-0.514667	0.0714287
ACTN1	-0.513333	0.0206594	no
EZR	-0.512667	0.057175
EIF4A2	-0.512333	0.0594538
TTLL12	-0.509667	0.0519414
EIF3F	-0.508	0.0621277
CORO1C	-0.505333	0.0493605	no
KPNA4	-0.504	0.0285377	no
PSMD4	-0.503333	0.0639784
TWF1	-0.502667	0.049831	no
LIF	-0.501	0.0505184
EIF4G1	-0.499333	0.0271775
UBLCP1	-0.498333	0.110061
STRAP	-0.495667	0.0488089
IGFBP5	-0.495667	0.157063
RPS16	-0.490667	0.107288
AARS1	-0.49	0.109825
PSME1	-0.489667	0.106713
SNRPB	-0.489	0.0564182
CDK2	-0.488333	0.0481453
LARS1	-0.488	0.0483113
SF3B3	-0.486	0.077142
RPS12	-0.485667	0.041151
PSME2	-0.485667	0.129585
ABCF1	-0.483	0.0379113
NME2P1	-0.481	0.306923
TMOD3	-0.481	0.0733453
RPS11	-0.479333	0.0640795
HARS1	-0.478	0.0794135
FKBP4	-0.476667	0.0696044
PABPC4	-0.476333	0.112503
ANXA2	-0.475	0.0735182
EIF3B	-0.475	0.057544
IGFBP4	-0.473333	0.225063
RTN3	-0.471667	0.0683498
RAB11B	-0.468667	0.0601862
TPT1	-0.468667	0.0429992
GCLC	-0.468333	0.0726314
HAT1	-0.468333	0.0817166
HK1	-0.463	0.0510473
ULBP2	-0.463	0.086542
UBE2E1	-0.460667	0.106918
NARS1	-0.460333	0.0569553
EIF3K	-0.459	0.10146
MTHFD1	-0.456667	0.105197
RANBP1	-0.456333	0.0610054
SF3A3	-0.455667	0.073618
SF3A1	-0.451	0.143262
JPT2	-0.450667	0.107644
MGAT5	-0.449667	0.0452931
GBA	-0.446	0.13819
DYNC1I2	-0.445667	0.1578
PFDN5	-0.442333	0.0455742
PRKAR2A	-0.440667	0.0910049
LRRFIP1	-0.438667	0.037271
TUBA1C	-0.436667	0.0520563
EDIL3	-0.435333	0.103325
CCT7	-0.434667	0.0497231
SERPINE2	-0.434333	0.0899657
CPE	-0.431	0.0742995
ADRM1	-0.43	0.153106
CCT8	-0.428333	0.0719318
RANGAP1	-0.427333	0.0663347
DCAF8	-0.426667	0.0699909
NAA15	-0.426667	0.0643048
PRPF19	-0.426333	0.0776367
METAP2	-0.422333	0.102245
PUF60	-0.422	0.0498915
HNRNPA1	-0.420667	0.0928257
CCT5	-0.418667	0.061643
CRK	-0.418333	0.10927
TIPRL	-0.417667	0.095109
SGTA	-0.417	0.169906
BAG2	-0.416667	0.0461537
FABP5	-0.416667	0.117926
SND1	-0.416333	0.0562529
CAPZA1	-0.416	0.0565596
IPO4	-0.415667	0.0881102
EIF3A	-0.414	0.089217
SEC22B	-0.414	0.104814
SLC9A3R1	-0.413333	0.187198
GLRX3	-0.412	0.0949039
NID1	-0.411667	0.100198
AP2S1	-0.41	0.0523049
CNOT2	-0.41	0.127436
PPM1G	-0.41	0.0912002
PSMD1	-0.409667	0.077624
COL1A1	-0.409333	0.114205
BMP6	-0.409	0.0728639
BZW2	-0.409	0.0862915
PPP3CA	-0.409	0.149232
CAST	-0.408333	0.0669518
CLTA	-0.406	0.0765414
HMGN5	-0.404667	0.08153
ACOT7	-0.403667	0.118455
ARPC3	-0.402333	0.0803306
HNRNPD	-0.401333	0.136271
EEF1D	-0.4	0.0702377
RAN	-0.399667	0.106173
HMGB3	-0.399667	0.133116
VARS1	-0.399	0.113802
UBE2L3	-0.398667	0.0792081
BCCIP	-0.397667	0.06496
ACLY	-0.397	0.0553083
RSU1	-0.395667	0.0603549
TP53BP1	-0.394	0.0738262
TPR	-0.393333	0.123145
GCN1	-0.393	0.34053
LYPLA1	-0.391667	0.114947
UQCRH	-0.391667	0.124397
RUVBL1	-0.390333	0.0978279
ACTR1A	-0.39	0.095079
LIPA	-0.389333	0.335283
MYH14	-0.388667	0.114705
QARS1	-0.388333	0.0724263
TP53I3	-0.388	0.0942133
FAM50A	-0.387333	0.140008
MAPK14	-0.385667	0.120264
CCT6A	-0.385	0.077774
ASS1	-0.384667	0.158933
GCNT1	-0.383667	0.0989424
GTF2I	-0.382	0.0930089
CCT2	-0.379	0.103223
FASN	-0.378667	0.0784751
FRAS1	-0.378	0.11658
MCM6	-0.378	0.198199
AKAP12	-0.374667	0.0643144
WARS1	-0.374667	0.087621
TCP1	-0.373	0.0933115
CAPZA2	-0.372	0.0688281
KPNA2	-0.370333	0.0775434
MRC2	-0.370333	0.185717
DPYSL2	-0.369667	0.297718
EIF4G2	-0.369	0.121362
EPRS1	-0.368333	0.105674
AP2B1	-0.368	0.147598
EMG1	-0.367667	0.220633
HSPA4L	-0.367333	0.117978
UBFD1	-0.367333	0.198144
RAD23A	-0.365667	0.166485
DARS1	-0.365333	0.125255
PSMD6	-0.365	0.107447
SNX2	-0.363667	0.15088
CAPG	-0.362667	0.238532
DNAJA2	-0.360667	0.194555
MSRA	-0.360667	0.110349
EIF3I	-0.359333	0.271267
IARS1	-0.358333	0.135748
NQO1	-0.357	0.147212
COPS6	-0.356333	0.108368
BLVRB	-0.356	0.157374
HNRNPU	-0.355333	0.0908371
PCNP	-0.355	0.091869
RPL35A	-0.354333	0.185688
MCM5	-0.354	0.113854
METRNL	-0.354	0.247614
CCT3	-0.353	0.111529
CALD1	-0.352667	0.103542
IMPDH2	-0.352667	0.197257
SMS	-0.352333	0.0880355
RPS27	-0.352	0.248659
SORD	-0.351	0.161639
CCDC96	-0.350667	0.237186
DIS3	-0.350333	0.153515
ARPC4	-0.35	0.108789
CA12	-0.35	0.147716
B4GAT1	-0.349667	0.189667
L3HYPDH	-0.348667	0.0768112
VBP1	-0.344667	0.105324
MRTO4	-0.344333	0.104501
CUL3	-0.344	0.140371
SMC4	-0.344	0.105551
FKBP3	-0.343667	0.15576
TRIP10	-0.341333	0.117295
ARPC5	-0.340667	0.102673
CUL2	-0.34	0.132479
UBA1	-0.34	0.109984
HDGFL3	-0.339667	0.146635
CORO1B	-0.339	0.14164
PDLIM7	-0.338667	0.0991198
PSMD3	-0.338667	0.129979
PRKAR1A	-0.338333	0.0973111
RAD23B	-0.338333	0.120221
CCL5	-0.337667	0.12524
SYAP1	-0.337667	0.116044
SUPT16H	-0.337333	0.118591
CLIC4	-0.336667	0.103108
ACAT2	-0.336333	0.107766
AIMP2	-0.336333	0.123285
ITIH4	-0.336	0.142891
RANBP6	-0.336	0.122858
GRB2	-0.335667	0.0977062
FARSB	-0.334667	0.129222
HMGB1	-0.334	0.137213
NMT1	-0.333333	0.120089
ZC3H15	-0.333	0.134257
ZRANB2	-0.332667	0.190672
KTN1	-0.332667	0.162792
ATXN10	-0.331333	0.22444
TIMP2	-0.331	0.210527
INPP1	-0.330667	0.109406
CHD4	-0.329333	0.145053
PFN2	-0.328667	0.100659
RECQL	-0.327667	0.100671
CARS1	-0.325	0.118058
PSMD13	-0.323	0.153977
S100A11	-0.323	0.105521
CLTC	-0.322333	0.118183
UBE2D3	-0.321333	0.116469
RDX	-0.32	0.169566
RPS18	-0.319333	0.198607
CBFB	-0.318667	0.18557
GTF2F1	-0.318667	0.189409
RPS24	-0.318333	0.145723
PSMD11	-0.314333	0.201379
HSBP1	-0.313	0.113572
EEF1E1	-0.310667	0.201994
PLS3	-0.310667	0.13589
CASP8	-0.309667	0.189571
CDC73	-0.309333	0.147751
PFN3	-0.309333	0.141654
SDF4	-0.308667	0.236196
C9orf64	-0.308	0.216487
GALNT1	-0.307667	0.175457
HDGFL2	-0.307667	0.137617
CCT4	-0.307	0.157591
IPO9	-0.307	0.163531
PPP6C	-0.306333	0.138524
SMC2	-0.306	0.148105
AP2M1	-0.305667	0.169417
PPP3R1	-0.305333	0.170689
SSRP1	-0.303	0.164256
PSMD7	-0.300333	0.201751
KIF5B	-0.3	0.236925
GFPT1	-0.299667	0.206032
AP2A1	-0.295667	0.180314
ERO1A	-0.295667	0.13448
S100A2	-0.295333	0.200048
ZPR1	-0.290667	0.166555
MCM2	-0.289	0.269516
DCTN1	-0.287667	0.161421
CKB	-0.287333	0.158776
EFTUD2	-0.287333	0.222289
COPB2	-0.287	0.188998
PSMD2	-0.287	0.209775
RUVBL2	-0.285	0.253552
YWHAQ	-0.284667	0.16241
DHX15	-0.283	0.242352
ARCN1	-0.282	0.151318
IPO7	-0.281667	0.1744
SERPINB8	-0.281	0.190975
EIF4A3	-0.280667	0.295639
TRAP1	-0.280333	0.191517
IDE	-0.279667	0.198489
ANP32E	-0.279333	0.341982
MCM4	-0.279333	0.289407
URM1	-0.279333	0.182183
ADAM10	-0.277333	0.308334
COPG1	-0.276667	0.189202
CHCHD2	-0.276333	0.382162
TRAPPC3	-0.275667	0.226021
PPP1R7	-0.275	0.19253
RPL37	-0.274333	0.202104
CDH13	-0.274	0.225213
CUL4B	-0.270333	0.23172
CTPS1	-0.269	0.227056
ACTR3	-0.268667	0.204617
SKP1	-0.268667	0.225784
IPO5	-0.266333	0.184519
EEF1B2	-0.266	0.183813
AKR1C3	-0.265667	0.175399
PIR	-0.265	0.171348
PRDX3	-0.263667	0.29363
FLNB	-0.263	0.218682
ATIC	-0.262667	0.181107
RPS5	-0.262667	0.375267
GPS1	-0.260333	0.243058
PDCD6	-0.259667	0.203986
PFN1	-0.259	0.199971
USP47	-0.258	0.227152
VCL	-0.257667	0.232736
NCAPG	-0.257333	0.189338
HUWE1	-0.257	0.218783
USP14	-0.256333	0.241044
ARL6IP5	-0.256	0.212162
LAP3	-0.255333	0.234716
MCAM	-0.254	0.356439
ASNS	-0.253	0.273295
BAG3	-0.252667	0.237996
ATP6V1E1	-0.251333	0.23733
PPP2R1A	-0.250333	0.204741
CCAR2	-0.25	0.361293
CMBL	-0.249667	0.271307
MSN	-0.249667	0.218372
SNRNP200	-0.246	0.250344
CDK1	-0.245667	0.256417
PSMC6	-0.245	0.319652
NCBP1	-0.244667	0.31308
NAA20	-0.244	0.229197
PODXL	-0.241667	0.283929
RPS15A	-0.241667	0.258911
ARPC1B	-0.241333	0.252295
CTTN	-0.241	0.220944
STAT3	-0.241	0.230099
APOH	-0.240667	0.423865
VAPB	-0.236667	0.334824
PTBP1	-0.236333	0.264803
LMNB1	-0.235333	0.331675
COPE	-0.235	0.305228
PREP	-0.234667	0.243532
UBE2V2	-0.234333	0.408598
GSTM1	-0.232	0.35491
ASF1A	-0.231	0.22491
VAC14	-0.230333	0.392283
COPS9	-0.23	0.324319
ANP32A	-0.228667	0.383713
AKR1B1	-0.226333	0.313454
EXOSC9	-0.223667	0.319857
BCAP31	-0.222667	0.304502
COPS4	-0.222333	0.298784
PQBP1	-0.221	0.549085
CSTB	-0.22	0.325588
UBE2R2	-0.219667	0.250394
XPO1	-0.219667	0.273677
SRSF7	-0.218667	0.413618
EXOSC7	-0.218	0.261355
PRMT5	-0.216	0.267684
XPNPEP1	-0.214667	0.35345
ECPAS	-0.213667	0.302184
PIN1	-0.213	0.309856
ARPC2	-0.210667	0.321682
PAM	-0.209	0.398879
SUB1	-0.208667	0.370624
SHMT1	-0.207333	0.472656
EIF3D	-0.206667	0.326709
FTO	-0.204333	0.38275
COPS8	-0.203333	0.371411
SERPINE1	-0.203	0.389163
MAD2L1	-0.202667	0.388
COPS2	-0.201333	0.314288
ELP1	-0.201333	0.31582
GSTP1	-0.201	0.317982
PSMC2	-0.200333	0.372991
SUMF1	-0.199667	0.451445
AGL	-0.199333	0.29391
RPL29	-0.199333	0.328763
RPL23A	-0.197667	0.363324
NUDCD1	-0.197333	0.339943
SETD7	-0.196667	0.409623
TXNL4A	-0.195333	0.369108
DEK	-0.195	0.365047
ANPEP	-0.193667	0.452165
DCUN1D1	-0.193667	0.368697
LRRC47	-0.191333	0.364348
KYNU	-0.190333	0.425436
RCN2	-0.19	0.321946
CLSTN3	-0.189333	0.372217
DYNLL1	-0.189	0.333261
JPT1	-0.187667	0.390602
UBE2M	-0.185333	0.462003
CAND1	-0.185	0.340224
PAPSS1	-0.185	0.427334
PWP1	-0.184333	0.44076
AIDA	-0.183667	0.350612
RPS6	-0.183667	0.336762
SIRPA	-0.183333	0.548001
TNC	-0.183333	0.468533
PSMD12	-0.182	0.425212
FDPS	-0.181667	0.38622
CBX5	-0.180333	0.438219
GDA	-0.180333	0.435699
PSMC4	-0.180333	0.511067
C3	-0.179667	0.461638
SMC1A	-0.179	0.40395
TGFB1	-0.178333	0.611452
PDE3A	-0.177667	0.369503
PLS1	-0.177333	0.396157
COPS3	-0.176667	0.392957
LRRC59	-0.176667	0.544143
ACTR2	-0.176333	0.426522
PRSS23	-0.175333	0.406591
KARS1	-0.174667	0.380071
GMPS	-0.173	0.365179
CLUH	-0.171667	0.435023
RPS9	-0.170667	0.418
SCRN3	-0.170667	0.391478
GUK1	-0.170333	0.440644
THUMPD1	-0.170333	0.396012
NCAPD2	-0.169667	0.398712
RPL6	-0.168667	0.403154
COL11A1	-0.167667	0.433127
PROS1	-0.165667	0.456131
PFKM	-0.165333	0.473026
PLTP	-0.165333	0.419748
SNRPB2	-0.164	0.427638
BUB3	-0.162667	0.460632
CD2BP2	-0.161667	0.478258
DHPS	-0.161333	0.479516
PURB	-0.161333	0.426955
ENO2	-0.161	0.568461
MCMBP	-0.161	0.423026
NASP	-0.161	0.440896
REEP5	-0.161	0.434436
RPL19	-0.157333	0.515789
STC2	-0.157333	0.470767
GALNT10	-0.157	0.477312
RPL34	-0.156333	0.459384
UBE2E3	-0.155667	0.491935
NELL2	-0.155333	0.536199
USP39	-0.155333	0.554446
HEBP2	-0.155	0.464901
HSPA1B	-0.153667	0.418438
MCM3	-0.152	0.421761
BMS1	-0.151667	0.516455
AARSD1	-0.151	0.48812
COPA	-0.151	0.422142
CD46	-0.15	0.534946
BOLA2; BOLA2B	-0.149333	0.537151
PSMD14	-0.149	0.508794
CDK6	-0.148333	0.53195
TXN	-0.147333	0.466592
OGFR	-0.147	0.505414
AHCY	-0.146667	0.443639
CKS1B	-0.146333	0.465965
PRIM1	-0.146	0.492695
RAD1	-0.145667	0.447816
FBXO3	-0.145333	0.517061
CRELD2	-0.145	0.585522
CLIP1	-0.142333	0.634187
UFC1	-0.141667	0.479993
CCDC86	-0.141	0.459314
ALDH9A1	-0.140667	0.460209
TIGAR	-0.139667	0.488045
JUP	-0.139	0.527776
PTRHD1	-0.137667	0.481274
NAA25	-0.136667	0.50822
ELOC	-0.136333	0.499223
CHSY3	-0.135333	0.595703
RPL4	-0.135333	0.603237
SEC13	-0.134333	0.510513
HINT1	-0.133667	0.596974
RARS1	-0.133667	0.51914
PPAT	-0.133333	0.532272
ARL6IP1	-0.129667	0.501373
ARIH2	-0.126667	0.536647
FAF1	-0.125	0.551206
SSNA1	-0.124667	0.67028
EIF5B	-0.122333	0.529195
NAGPA	-0.121	0.603431
RPL38	-0.120667	0.64197
HS6ST2	-0.118667	0.641513
CBX1	-0.118333	0.559696
DDX39A	-0.117333	0.666366
PSMC5	-0.116333	0.632612
UNC45A	-0.115667	0.605492
HNRNPC	-0.114667	0.540043
EIF4B	-0.114333	0.56969
YARS1	-0.114333	0.615551
CFL1	-0.112	0.558247
PSMC3	-0.109	0.648346
HMGB2	-0.108667	0.570801
RABGGTB	-0.107	0.591031
PMM2	-0.105	0.61463
LRBA	-0.102667	0.639539
DDX1	-0.102	0.615352
ITPA	-0.101667	0.623822
GARS1	-0.0993333	0.608575
ISOC1	-0.0983333	0.602124
VAPA	-0.0983333	0.649665
HSPH1	-0.0973333	0.63947
ARMT1	-0.0973333	0.686241
PTPA	-0.0973333	0.626577
TKT	-0.097	0.650779
ANXA10	-0.0966667	0.657833
RPL17	-0.0963333	0.625329
EGFR	-0.0946667	0.642223
CDH2	-0.0943333	0.625607
XPOT	-0.094	0.632006
PGD	-0.0933333	0.693579
DNMT1	-0.093	0.620889
EIF4E2	-0.093	0.6666
COPS7A	-0.0926667	0.627606
ELOB	-0.0896667	0.646563
AMBP	-0.0886667	0.735993
FSTL1	-0.0886667	0.677154
YWHAH	-0.0886667	0.704868
IQGAP2	-0.0883333	0.668183
S100A16	-0.088	0.701975
FBN2	-0.0873333	0.78969
PAFAH1B1	-0.087	0.642808
TOP2A	-0.085	0.67406
COPS5	-0.0846667	0.647961
IPO11	-0.084	0.703842
TDP1	-0.0836667	0.673539
PPP2R5D	-0.082	0.689438
LGALS3	-0.081	0.671378
SERPINB1	-0.0796667	0.710369
ALDOC	-0.0786667	0.741762
RAD50	-0.0786667	0.684643
SLC7A5	-0.0783333	0.733788
SNRNP70	-0.0783333	0.726068
BPNT1	-0.077	0.718459
EPHB2	-0.077	0.73301
MARCKS	-0.0743333	0.704795
SDCBP	-0.074	0.73808
PXDN	-0.074	0.795275
MATR3	-0.073	0.696974
SRP14	-0.0723333	0.694214
SLTM	-0.072	0.713004
OLR1	-0.0713333	0.796255
UBE2T	-0.069	0.768322
HSP90AA1	-0.0673333	0.730713
DBN1	-0.067	0.743684
SCPEP1	-0.066	0.77965
CCN1	-0.0656667	0.742953
DYNLL2	-0.0656667	0.733927
LMNB2	-0.0656667	0.770328
EEF1A2	-0.0646667	0.805605
PPIC	-0.063	0.799129
UBE2A	-0.062	0.751075
DDX23	-0.0606667	0.772716
PSMD5	-0.0593333	0.775172
SHPK	-0.059	0.771019
LRP1B	-0.0586667	0.783693
VPS35	-0.0583333	0.756383
PRMT1	-0.0576667	0.797171
CRIM1	-0.0573333	0.769826
PTS	-0.0563333	0.783427
ADPRS	-0.0543333	0.819456
PPIB	-0.0533333	0.840437
CNTNAP4	-0.0523333	0.812302
IDI1	-0.0523333	0.8001
NEDD8	-0.052	0.816388
GLG1	-0.0483333	0.834843
TBCB	-0.0483333	0.835016
ACTN2	-0.0473333	0.820115
ALDOA	-0.047	0.820791
OTUB1	-0.0466667	0.828062
RTF2	-0.046	0.886624
OVCA2	-0.0456667	0.833182
EML4	-0.0453333	0.832121
PSPH	-0.0446667	0.831515
NCL	-0.0426667	0.826652
RNMT	-0.0406667	0.850222
CLIC1	-0.038	0.860134
SRM	-0.038	0.878873
CD44	-0.0356667	0.902216
PFDN2	-0.0356667	0.858443
GMFB	-0.0343333	0.864355
VAMP8	-0.0343333	0.891769
SEC23B	-0.0343333	0.85183
LSM 8.00	-0.0336667	0.869559
TCEA1	-0.0316667	0.898002
TBCD	-0.031	0.870376
USP7	-0.0306667	0.86783
EXOSC4	-0.03	0.875486
SFPQ	-0.03	0.884124
RPS19	-0.029	0.899039
EIF5A	-0.0286667	0.893129
CCN2	-0.0283333	0.896072
KPNB1	-0.028	0.888003
MORF4L2	-0.0276667	0.899023
GEMIN5	-0.027	0.894543
USP9X	-0.027	0.892356
IDH1	-0.0266667	0.911241
YBX3	-0.0233333	0.90564
NUMA1	-0.023	0.905791
ALDH16A1	-0.0226667	0.911537
HSPA8	-0.0226667	0.901695
SF3B1	-0.0226667	0.929923
SWAP70	-0.0223333	0.926653
SRSF6	-0.0213333	0.915437
ALAD	-0.019	0.924614
ANP32B	-0.019	0.943576
CHAC2	-0.0176667	0.940631
ANKFY1	-0.0173333	0.931639
RRBP1	-0.0166667	0.941139
ROCK2	-0.0153333	0.934236
HMBS	-0.0146667	0.939703
PSMC1	-0.0143333	0.953048
PRRC2C	-0.014	0.943598
VPS29	-0.014	0.943173
GDI1	-0.0126667	0.95408
GNPTG	-0.0126667	0.959141
SERPINB9	-0.012	0.954939
HYOU1	-0.0106667	0.955654
OLA1	-0.0106667	0.956167
BLVRA	-0.009	0.963852
SMARCC2	-0.00766667	0.967052
DHX9	-0.00766667	0.973961
TXNDC5	-0.007	0.973827
MCM7	-0.007	0.975896
SERF2	-0.00666667	0.971937
COLGALT1	-0.00533333	0.979088
IRGQ	-0.005	0.980872
DDB2	-0.003	0.987157
ALYREF	-0.001	0.996784
PPP5C	-0.000666667	0.997538
AK1	0	1
FKBP5	0.000666667	0.997393
IAH1	0.00166667	0.993538
DDAH1	0.00233333	0.99158
RPL30	0.00266667	0.990736
MTDH	0.00366667	0.984768
RPL22	0.004	0.983444
TXNL1	0.00433333	0.98239
HNRNPUL2	0.00466667	0.980002
PSMD8	0.006	0.975247
MET	0.007	0.975202
LTBP1	0.00766667	0.981496
EIPR1	0.00766667	0.970287
PARP1	0.009	0.961633
LRPAP1	0.00966667	0.968162
CTSD	0.01	0.966369
EEA1	0.01	0.957909
LAMA5	0.0103333	0.96871
AIMP1	0.0106667	0.958026
GSTO1	0.0106667	0.964537
PROCR	0.011	0.969502
MKI67	0.0113333	0.957982
BROX	0.0136667	0.945595
DNPH1	0.0143333	0.95154
PPP2R2A	0.0146667	0.940165
NANS	0.0163333	0.931401
PIN4	0.019	0.920512
HDGF	0.0193333	0.92507
SYCP2	0.0193333	0.944323
NT5C	0.0196667	0.922687
TCOF1	0.0196667	0.919746
KIFBP	0.02	0.922061
BCAM	0.0203333	0.925185
PCBD1	0.0203333	0.928051
YWHAG	0.0206667	0.933005
NBDY	0.0216667	0.931807
TKFC	0.0216667	0.909592
PCSK9	0.0236667	0.910382
B3GAT3	0.024	0.917861
FKBP1A	0.0243333	0.895743
TNPO3	0.0243333	0.899718
RBBP6	0.025	0.906926
SNCG	0.0256667	0.920437
PACSIN3	0.026	0.897061
RPL7	0.0266667	0.917404
QSOX1	0.029	0.891429
RCN1	0.0296667	0.883723
ESD	0.0296667	0.903977
BCAT1	0.03	0.887148
ATG3	0.0316667	0.909657
EXOSC2	0.0323333	0.873383
ATP5F1B	0.0326667	0.926783
UGP2	0.0326667	0.866902
GDI2	0.0333333	0.865742
NOLC1	0.0336667	0.885791
IL1RAP	0.0343333	0.891344
RNH1	0.035	0.851798
RPS10	0.0353333	0.886707
TARDBP	0.037	0.872615
LSM 2.00	0.0376667	0.85387
PGAM1	0.0393333	0.85484
GSR	0.0396667	0.872532
DUT	0.0403333	0.84991
PAF1	0.0406667	0.837157
PRPF8	0.0406667	0.830163
NAA10	0.0413333	0.841679
UAP1	0.042	0.827516
RPS3A	0.0423333	0.842746
ACTN4	0.0426667	0.825376
PCID2	0.0433333	0.825632
RPL31	0.044	0.829108
GART	0.0453333	0.824563
NPC2	0.046	0.842387
UBE2I	0.0466667	0.814634
TXNRD1	0.0476667	0.832256
VPS26A	0.05	0.788452
PDGFRL	0.0503333	0.850321
DCK	0.0526667	0.818182
PAFAH1B3	0.053	0.837697
ESYT1	0.053	0.796442
WDR61	0.0536667	0.779046
CCDC25	0.054	0.798476
QSOX2	0.054	0.796774
CKAP4	0.0543333	0.801983
SRSF4	0.0546667	0.775241
DCPS	0.0553333	0.772504
GNPDA2	0.0553333	0.786025
TTC1	0.057	0.801578
ITGB1	0.058	0.848016
RSL1D1	0.0586667	0.772973
CYRIB	0.0596667	0.751785
CREG1	0.06	0.848553
TBCA	0.06	0.762731
COL12A1	0.0606667	0.771282
PDIA3	0.061	0.80906
ZFYVE19	0.061	0.889884
PPP4C	0.061	0.777467
C1S	0.0623333	0.820898
PSMG3	0.0626667	0.746929
GYS1	0.063	0.750835
RECK	0.063	0.797578
TOP 1.00	0.0656667	0.745562
MCTS1	0.0676667	0.732087
ATOX1	0.0686667	0.743413
XPO7	0.0693333	0.754635
ADSS2	0.07	0.718633
SRRT	0.071	0.753972
MTPN	0.0716667	0.736646
NT5DC1	0.072	0.743519
COL5A1	0.073	0.736928
VASN	0.0736667	0.75343
ADSL	0.0746667	0.706806
SH3BGRL3	0.075	0.76847
ASL	0.0763333	0.738662
SERPINC1	0.0783333	0.768042
RBM8A	0.0796667	0.685295
NAXD	0.0806667	0.733123
RPS14	0.082	0.711158
RBMX	0.082	0.694864
FAT4	0.084	0.700958
SAE1	0.084	0.673979
OLFML2A	0.0843333	0.75281
YWHAB	0.0843333	0.691583
RABIF	0.0843333	0.689012
CUL1	0.0846667	0.64865
WDR1	0.085	0.719964
CARHSP1	0.0873333	0.668441
DTD1	0.0896667	0.663086
COA4	0.0906667	0.658249
H1-10	0.0906667	0.645093
ACO1	0.091	0.72091
DDR1	0.0926667	0.678812
MANF	0.0933333	0.61365
UBA2	0.0933333	0.622519
SOD2	0.0936667	0.752029
DKK 3.00	0.0943333	0.678777
AAMP	0.095	0.688733
SDC4	0.095	0.793649
IGF2R	0.0956667	0.694327
CRLF1	0.0973333	0.692812
CBX3	0.1	0.599975
CSTF1	0.1	0.606869
PAPPA	0.100333	0.681989
SRP19	0.101	0.723681
PTGFRN	0.101333	0.683271
UBR4	0.101667	0.579599
HSP90B1	0.102	0.657106
TTC37	0.103	0.594171
HPF1	0.103667	0.656273
CBR1	0.104333	0.653012
PSMD10	0.105667	0.627026
RP2	0.106	0.613735
ZNF594	0.107333	0.592821
FAM107B	0.107667	0.731465
GSS	0.108333	0.644777
TWSG1	0.108667	0.619037
GMPR2	0.109	0.603182
AGO2	0.109667	0.603604
DPP9	0.11	0.575404
RPE	0.111	0.582229
BSG	0.112	0.566284
THYN1	0.113333	0.536979
HNRNPAB	0.113667	0.560225
HNRNPM	0.114	0.56963
GC	0.114333	0.561644
SET	0.115	0.618608
PPID	0.115333	0.549932
XRCC4	0.115333	0.709322
TALDO1	0.115667	0.601167
GRWD1	0.116333	0.636008
SRSF3	0.117	0.564019
SEC23A	0.117333	0.54652
NME2	0.117667	0.591637
CLIC3	0.12	0.582644
DCTPP1	0.12	0.576958
PPP4R3A	0.12	0.53032
H1-2	0.121333	0.584743
DBI	0.122	0.520194
C19orf53	0.122333	0.651122
ACOT13	0.124333	0.539569
RPL10A	0.127333	0.531278
ACAT1	0.128	0.544499
PDS5A	0.130667	0.644764
GAPDH	0.131	0.618894
PABPN1	0.131333	0.564545
ACACA	0.132333	0.612161
POLR2H	0.133667	0.503464
CBSL	0.134	0.530228
PYGB	0.134	0.479778
RNPEP	0.134	0.568812
CHST3	0.134333	0.604424
ERP29	0.135	0.47468
PFDN6	0.135	0.488565
PREPL	0.135333	0.524081
HCCS	0.136	0.526302
ECM1	0.136333	0.557882
C9orf78	0.136667	0.517271
CRTAP	0.137	0.514098
PPIL3	0.138	0.549032
TSN	0.138	0.513206
WDR82	0.138	0.512115
PCDH7	0.141	0.518818
RPL21	0.141	0.519557
TFG	0.142	0.571702
NUDT2	0.144	0.563955
NDUFAB1	0.144333	0.583426
IGFL1	0.144667	0.544413
ECE1	0.146	0.517652
PPT1	0.147667	0.563964
THRAP3	0.148667	0.468804
NME1	0.149667	0.483908
PLXDC2	0.15	0.53443
YWHAE	0.150667	0.503753
RACK1	0.151667	0.478001
SMPD1	0.151667	0.496894
GM2A	0.152667	0.586287
PGM2	0.153	0.473169
PRKDC	0.153333	0.492175
NOP2	0.153667	0.487678
COTL1	0.154	0.465676
UCHL3	0.154333	0.416482
RPS8	0.155	0.515333
UPF3B	0.155333	0.467032
NUCKS1	0.156333	0.499737
KYAT3	0.156667	0.533107
RRP9	0.157333	0.399011
RPL7A	0.161667	0.576118
DSC2	0.163	0.548068
PNP	0.164	0.480037
LZTS1	0.166	0.508408
NIT2	0.166333	0.392913
ADH5	0.167	0.450787
AGRN	0.168	0.541451
SLC16A3	0.168	0.453636
MAN1B1	0.168667	0.422039
RALY	0.169	0.472493
PLOD2	0.171667	0.479708
GNS	0.172333	0.580891
DDT	0.173	0.479445
NRP1	0.173667	0.501164
UBL5	0.174	0.393067
FKBP7	0.175667	0.413381
VCP	0.176667	0.556961
SIL1	0.178	0.451428
TIMP4	0.178333	0.573185
SSB	0.18	0.375957
PA2G4	0.181667	0.363029
LANCL1	0.182333	0.434154
ADK	0.182667	0.36151
MATN2	0.182667	0.502938
NLE1	0.183667	0.417028
LRP11	0.184333	0.398677
GXYLT1	0.184667	0.418655
SEMA3B	0.185667	0.428552
DMBT1	0.187667	0.390681
HDAC2	0.190333	0.374067
CAD	0.191333	0.310581
TSNAX	0.191333	0.353761
PYCR3	0.192	0.390623
NBL1	0.193667	0.339218
MDK	0.194333	0.474871
SAP18	0.194667	0.350132
PI3	0.195333	0.368216
CRYZ	0.197	0.363284
NPM1	0.197	0.349275
TYRO3	0.197333	0.460533
ACP1	0.197667	0.303048
S100A13	0.197667	0.30661
STMN1	0.200667	0.431766
ANXA3	0.201333	0.416432
CP	0.202	0.573374
CRIP1	0.202	0.341261
ERP44	0.202667	0.311286
SMOC1	0.203333	0.478945
CAT	0.204	0.370014
NRDC	0.204667	0.362996
FURIN	0.205333	0.399098
PLOD3	0.206	0.376318
PPIE	0.206	0.364251
EML2	0.208	0.359348
LYPLAL1	0.208333	0.31176
WNK1	0.21	0.339501
PYGL	0.211	0.329518
YBX1	0.211	0.325372
CALM3	0.211667	0.31025
QDPR	0.211667	0.27972
BMPR2	0.212333	0.30625
H3-3A; H3-3B	0.212333	0.298927
TFRC	0.214667	0.436668
GYG1	0.215	0.331106
VTN	0.215333	0.306197
MT2A	0.216	0.524301
MYG1	0.216	0.315572
SUMF2	0.216333	0.366823
CTH	0.216667	0.347519
VEGFA	0.217667	0.260818
COCH	0.218	0.388074
KYAT1	0.218333	0.421112
CRYZL1	0.219333	0.343519
RPL26	0.220333	0.279985
CNDP2	0.222667	0.35067
PDXP	0.222667	0.297732
PSAT1	0.223667	0.373765
CAVIN3	0.224	0.263615
YWHAZ	0.224	0.353122
PUDP	0.224333	0.348655
DCD	0.224667	0.464656
PSMB3	0.224667	0.376885
RCC2	0.225667	0.27462
PRDX4	0.227667	0.351613
PSMB8	0.227667	0.289112
SRSF5	0.227667	0.307175
CRKL	0.228	0.318457
SGCE	0.228	0.325859
DNPEP	0.228333	0.309424
GNPDA1	0.228333	0.353851
FAM20C	0.232667	0.235706
MEMO1	0.232667	0.236428
CENPV	0.233	0.345445
EFNA5	0.234	0.272873
DPP3	0.234333	0.336725
FAHD2A	0.234667	0.265381
GOT1	0.236667	0.348065
CACHD1	0.237	0.290341
DCBLD1	0.237	0.304596
GBE1	0.237	0.265554
CA13	0.238333	0.28161
FKBP2	0.239	0.236896
LDLR	0.239333	0.416338
CUL4A	0.239667	0.227572
TOMM70	0.240333	0.246143
LXN	0.240667	0.278362
MINPP1	0.241	0.275558
ERH	0.241667	0.226135
NIT1	0.242	0.22783
COL7A1	0.242333	0.312383
PLAUR	0.243333	0.225503
LTA4H	0.244	0.310027
SELENBP1	0.244	0.316667
UROD	0.245667	0.313981
UGGT1	0.246	0.357812
SEMA3C	0.247	0.250306
TMA7	0.247667	0.21106
P3H1	0.248	0.25902
ROBO1	0.248	0.263428
POFUT1	0.251	0.241368
ME1	0.251333	0.289617
PTMA	0.251333	0.317612
IL6ST	0.252333	0.238962
LDHA	0.252667	0.286664
BPNT2	0.254	0.222793
OGFOD1	0.255333	0.209396
APEH	0.255667	0.296316
FDX1	0.258	0.560561
IMPA1	0.258667	0.223669
DPYD	0.260333	0.330548
TNFRSF1A	0.260333	0.241627
CZIB	0.262	0.265745
GOLIM4	0.263667	0.282159
CNPY2	0.265333	0.181322
NPEPL1	0.265667	0.20554
ACY1	0.267667	0.281882
AK2	0.268	0.190105
SUMO4	0.268333	0.243867
NUDT9	0.269	0.192265
GANAB	0.269333	0.191696
TTC38	0.269667	0.203229
MIF	0.270333	0.204176
MT1E	0.270333	0.352877
NEGR1	0.270667	0.226929
LAMB2	0.271	0.294211
UBA6	0.274333	0.278989
NOTCH2	0.274667	0.179933
TBL1XR1	0.274667	0.227082
SDHA	0.275	0.224421
GLO1	0.275667	0.224731
NIF3L1	0.275667	0.256476
TOR1B	0.275667	0.252887
NUDT1	0.276	0.230609
SEMA3F	0.277	0.232043
GNPNAT1	0.277333	0.157505
NPEPPS	0.277333	0.249072
CTSS	0.278667	0.207323
RPL13	0.279	0.278907
SERPINB6	0.279	0.241624
FAT1	0.279667	0.208583
IHH	0.281	0.300716
PSMB7	0.283333	0.264518
DDX21	0.285	0.229612
EED	0.286	0.258951
PURA	0.286667	0.168261
F2	0.287	0.253037
LDHB	0.288333	0.210859
HTATSF1	0.288667	0.170219
MDH1	0.289333	0.235868
REXO2	0.290333	0.186387
RARRES1	0.291	0.306101
ENOPH1	0.292667	0.199671
CHID1	0.293333	0.178507
IL18	0.294	0.178021
PGM3	0.294333	0.151556
ADI1	0.294667	0.188537
GOLM1	0.295333	0.214319
IGFBP6	0.297667	0.242419
APIP	0.299	0.149605
DDAH2	0.299333	0.168293
PSMA5	0.299333	0.208164
PSMB1	0.299333	0.231932
TPP2	0.3	0.16434
APEX1	0.300333	0.215342
TGOLN2	0.300667	0.346991
NUDT3	0.300667	0.128417
CSF1	0.302333	0.336962
HMGN4	0.302333	0.221697
LAMC1	0.303333	0.265948
PGM1	0.303667	0.187794
PLBD1	0.304667	0.21861
NUP37	0.309333	0.220291
RBBP4	0.31	0.150503
PSMA6	0.310333	0.196095
PRPF3	0.311667	0.113844
ACYP1	0.312667	0.179247
PTPRS	0.313333	0.151393
PSMB2	0.315	0.189969
HPRT1	0.315667	0.135587
ANXA5	0.317333	0.188053
CALU	0.317667	0.179163
SCRN1	0.317667	0.190547
SRSF2	0.32	0.139729
PSMA4	0.321667	0.189781
PSMA3	0.322	0.219451
TMSB10	0.323333	0.233356
MRI1	0.325333	0.157605
PSMA7	0.325333	0.190562
ARHGAP17	0.327	0.140247
WDR12	0.327333	0.147462
PPA2	0.331	0.138907
PSMA1	0.331	0.196613
ACTL6A	0.333667	0.116578
ENO1	0.336333	0.173845
NOP58	0.338333	0.149221
PSMB5	0.339333	0.174662
MAT2A	0.340667	0.0995083
WDR48	0.341	0.109084
ACYP2	0.342333	0.13579
SLC3A2	0.343333	0.202451
H1-4	0.347	0.111899
PFAS	0.348	0.11684
LUM	0.348333	0.194821
COL6A1	0.349	0.142093
FBLN1	0.35	0.320591
FKBP9	0.351	0.152584
PGGT1B	0.351667	0.134208
FSCN1	0.353	0.156816
TPI1	0.353	0.164913
TMEM132A	0.353667	0.139811
PSIP1	0.354333	0.105481
PSMB4	0.354667	0.182519
PPT2	0.356	0.17148
CMPK1	0.357333	0.11798
LRP8	0.358	0.18654
PSMA2	0.359667	0.153641
PLPBP	0.360667	0.0938983
CUTA	0.361	0.172675
HMGA1	0.361	0.11249
PPIL1	0.362	0.128343
B2M	0.363	0.125477
NUCB2	0.363333	0.0997646
LAMB1	0.365	0.193347
NAGK	0.366333	0.112509
PLXNB2	0.367333	0.0995533
EPDR1	0.368	0.188276
PIM1	0.369	0.116904
FAM120A	0.37	0.0797129
TIMP1	0.370667	0.183619
MAN2A1	0.371	0.120657
MUC1	0.372	0.229497
SLC16A1	0.373	0.140768
PPARD	0.373667	0.154805
PTMS	0.374667	0.0970372
FKBP10	0.375333	0.0839903
NENF	0.375333	0.0724697
CPA4	0.375667	0.132903
SCRN2	0.376333	0.17793
ABHD14B	0.376667	0.0883803
DSC3	0.377	0.134502
RABEPK	0.377333	0.111796
NEFH	0.378	0.121317
PGP	0.378333	0.122592
LAMA1	0.379333	0.12664
ENO3	0.379667	0.126576
PPIA	0.382667	0.108989
RBBP7	0.384333	0.0590806
GSTM3	0.384667	0.0780608
RO60	0.384667	0.110091
DAG1	0.387	0.104936
HAGH	0.388667	0.115007
BCL7B	0.391	0.0799655
NEU1	0.393667	0.127927
PSMB6	0.395	0.138211
LSM 6.00	0.395667	0.060177
WDR5	0.395667	0.113197
GLOD4	0.396	0.116671
HLA-B	0.399	0.0794103
SUMO3	0.399333	0.0785378
SNX27	0.402	0.0546469
WDR92	0.402333	0.0543843
MYCBP	0.402667	0.0515802
POLR1G	0.402667	0.0675436
C11orf54	0.404	0.120565
LAMP1	0.404	0.168734
SUMO2	0.405333	0.084427
GON7	0.405667	0.104802
TMOD2	0.405667	0.0961912
FRMPD1	0.408	0.263425
BASP1	0.409333	0.0983377
MYDGF	0.410667	0.107776
CLU	0.410667	0.157562
GGCT	0.411667	0.0917159
TNFRSF12A	0.413667	0.138777
POR	0.414667	0.105338
MAT2B	0.415667	0.060614
NPR 3.00	0.416667	0.0926549
EXT2	0.416667	0.0833206
PTPRF	0.421333	0.0658625
CFH	0.423667	0.122252
AKR1A1	0.429	0.0896442
HSPB11	0.430333	0.0431908
LAMA4	0.430667	0.124926
C1RL	0.431	0.106355
RBBP9	0.433	0.0597907
THBS1	0.434	0.0670269
PDXK	0.434667	0.0504935
SUMO1	0.436	0.0473939
GCNT2	0.438	0.131993
FNTA	0.44	0.0545021
IMUP	0.440333	0.0545868
NECTIN1	0.441333	0.154086
CTSA	0.442333	0.109772
MAN2B1	0.444667	0.0857562
SMPDL3A	0.445667	0.168386
CDA	0.446	0.0622993
NUTF2	0.452	0.0535475
PNPO	0.452	0.0492663
CGA	0.452333	0.0473385
TATDN1	0.452667	0.0542887
GLB1	0.453	0.129066
DKC1	0.454333	0.154797
HLA-A	0.455	0.0459455
HSPA13	0.457667	0.0540633
NCR3LG1	0.458333	0.0523269
GRN	0.458667	0.0576031
PDIA4	0.459333	0.0714024
OXCT1	0.460667	0.130736
BLMH	0.463	0.0778245
PRG4	0.464667	0.156927
PGK 2.00	0.467667	0.148803
NECTIN2	0.468	0.0513877
H1-3	0.469	0.0300317
PGK 1.00	0.470667	0.0805135
APOA1	0.471	0.432814
MARCKSL1	0.473	0.0294365
WDR11	0.473	0.218591
CS	0.473667	0.0506086
SH3BGRL	0.474	0.0651434
IGLL5	0.476333	0.195972
DDB1	0.478667	0.0498677
SPINK4	0.479	0.0501114
PRNP	0.479667	0.0512238
NAPRT	0.480667	0.0435881
TXNDC12	0.481667	0.0499296
A2M	0.482	0.165839
GPC1	0.484	0.133256
SDC2	0.490667	0.124711
SOD1	0.490667	0.0682866
GLA	0.492667	0.0443261
IDS	0.493	0.15621
GOT2	0.498667	0.0855993
SLC39A6	0.499333	0.0286036
SPAG7	0.499667	0.0397016
LNPEP	0.501667	0.0440189	no
EFNB1	0.504667	0.0523392
SRSF1	0.505	0.0390542	no
COL28A1	0.505667	0.0764681
HSPA9	0.505667	0.0355145	no
CSPG4	0.512	0.0325917	yes
PSAP	0.512667	0.0515584
LAMP2	0.513333	0.0407656	yes
PEBP1	0.516667	0.0460353	no
GRPEL1	0.518667	0.0328163	yes
BAZ2B	0.521333	0.0694451
EXT1	0.521333	0.0339067	yes
GPC5	0.522333	0.0348655	yes
TRA2B	0.523667	0.0803216
PPIH	0.526667	0.0473572	no
TRIP12	0.528667	0.16913
C1R	0.530667	0.0967926
HSPE1	0.531	0.0184758	no
PPIF	0.535667	0.0477116	no
DSG2	0.537	0.0626905
PDGFRB	0.54	0.0352691	yes
CAB39	0.540667	0.014596	no
FBLN7	0.546333	0.0315898	yes
HADH	0.547667	0.0294896	no
TRNT1	0.551667	0.0207284	no
SUSD5	0.553667	0.0145764	yes
PHPT1	0.554333	0.0370782	no
HSPA4	0.555333	0.0267386	no
THOP1	0.558	0.0328581	no
CDKN2C	0.558333	0.0550017
FTH1	0.560667	0.022612	no
PLOD1	0.562667	0.036175	yes
GFUS	0.564	0.0388513	no
OSMR	0.564	0.0626108
RPN2	0.565333	0.0967185
H1-5	0.566333	0.00928065	no
TNFRSF11B	0.566667	0.0229895	yes
TPP1	0.567333	0.0504662
NPTX1	0.573667	0.0236884	yes
P4HB	0.574	0.0564152
ALCAM	0.576	0.0543801
ADGRG6	0.581667	0.0212844	yes
HMGN1	0.582	0.0217048	no
TNFRSF19	0.582667	0.0664643
MACROH2A1	0.583	0.0120138	no
PRKCSH	0.585	0.0219158	yes
DHFR	0.586333	0.018069	no
GPI	0.586333	0.0341134	no
EPHA5	0.588	0.0328869	no
SLC39A10	0.588333	0.0350301	yes
MAGED2	0.588667	0.0203318	no
ATP7B	0.589667	0.203237
TXNDC17	0.591667	0.0249672	no
BANF1	0.594	0.0298809	no
HSPA5	0.594333	0.0361352	yes
TLL1	0.596	0.0602012
MEGF9	0.603	0.0206346	yes
FAHD1	0.605667	0.0290648	no
IMPA2	0.609333	0.0200748	no
MEGF8	0.613667	0.00989109	yes
PGLS	0.616	0.0215561	no
PTPRU	0.618667	0.00750771	yes
HMGN2	0.621	0.0198417	no
CD109	0.621667	0.0378819	yes
CLSTN1	0.622	0.0407348	yes
ENOSF1	0.626	0.019686	no
PTPRK	0.628333	0.0303033	yes
SMYD5	0.634667	0.0596896
PARK7	0.636	0.0179042	no
NLN	0.636667	0.0112	yes
FH	0.639333	0.0197946	no
HDHD2	0.643	0.0782369
TMSB15B	0.646	0.0469963	no
COL25A1	0.647333	0.015135	no
MYRIP	0.647333	0.109115
IDUA	0.652667	0.0326785	yes
JMJD8	0.654333	0.0232132	yes
GALNT7	0.658667	0.00994022	yes
MSLN	0.661	0.0138461	yes
HIBCH	0.663333	0.00949709	no
LRP1	0.667333	0.027	yes
NUCB1	0.671667	0.0177503	yes
PLBD2	0.672	0.0361351	yes
HEXA	0.676667	0.035596	yes
MUC16	0.677333	0.0334586	no
SPOCK3	0.677333	0.00893806	yes
TNFRSF21	0.678667	0.0178003	yes
SUCLG1	0.679667	0.0343695	no
HLA-C	0.681	0.0184543	yes
GALM	0.685333	0.0142969	no
MDH2	0.685333	0.0191622	no
CD58	0.688333	0.0174028	yes
MBTPS1	0.689	0.0133707	yes
SSBP1	0.694667	0.0224431	no
SHISA5	0.695667	0.0158842	yes
CPQ	0.696333	0.0655445
CST3	0.696333	0.00641146	yes
SYNM	0.700667	0.0468894	no
ECHS1	0.702	0.0199156	no
NQO2	0.702667	0.0126401	no
MDN1	0.711667	0.0161813	no
EFNB2	0.714	0.0178327	yes
BTG2	0.721667	0.00945845	no
IARS2	0.722	0.00937233	no
JCHAIN	0.726667	0.0381234	yes
WFDC1	0.730667	0.00824946	yes
EXTL2	0.732	0.0214992	yes
MANEAL	0.735333	0.0206248	yes
ERBB4	0.736	0.0292753	yes
SERPINI1	0.761333	0.00514518	yes
CDH6	0.761667	0.00864023	yes
CYCS	0.764	0.0193136	no
NAXE	0.766333	0.00601562	yes
EFEMP1	0.769333	0.0399057	yes
CUTC	0.774667	0.00800623	no
ACO2	0.778667	0.0172537	no
CLN5	0.781333	0.0165601	no
LGMN	0.782333	0.0168405	yes
TMSB4X	0.783	0.0360287	no
CTSL	0.784333	0.0152389	yes
MAMDC2	0.785	0.00957262	yes
CA9	0.785667	0.0981746
AQR	0.786	0.0276981	no
PRSS1	0.788	0.0157558	yes
IFI30	0.79	0.00205751	yes
CANX	0.790667	0.0151394	yes
TCN1	0.791667	0.00826904	yes
H4C1; H4C2; H4C3; H4C4; H4C5; H4C6; H4C8; H4C9; H4C11; H4C12; H4C13; H4C14; H4C15; H4-16	0.792	0.00347479	no
GLUD1	0.792333	0.0157062	no
PTK7	0.793	0.00868458	yes
ICAM1	0.809	0.00879196	yes
PODXL2	0.822333	0.0104269	yes
ASAH1	0.823	0.00515154	yes
PITRM1	0.827	0.00913843	no
NHLRC2	0.827667	0.0225938	no
ACAA2	0.828333	0.0121775	no
S100A4	0.828333	0.00120304	no
H2AX	0.829	0.0172643	no
DLD	0.830333	0.0127153	no
PLD3	0.831333	0.00529717	no
AAMDC	0.837667	0.00383216	no
SLITRK5	0.845333	0.00571341	no
ANG	0.852	0.00303113	yes
RNASE4	0.856667	0.0017696	yes
HSPD1	0.857667	0.00620684	no
CPS1	0.858333	0.00300054	no
ARSK	0.86	0.000908249	yes
LTF	0.860333	0.0327728	yes
SUCLG2	0.861333	0.00584973	no
SDC1	0.866	0.0357963	yes
ECI1	0.867	0.00487463	no
CDCP1	0.872	0.00664755	yes
FUCA1	0.878667	0.0144352	yes
GCSH	0.880667	0.00734606	yes
C1QBP	0.895667	0.00576003	yes
NAGLU	0.898333	0.0090511	yes
NEO1	0.901667	0.00370097	yes
ECH1	0.902	0.00240228	no
AIFM1	0.909667	0.00461879	no
CTSF	0.911333	0.00348424	yes
CD59	0.919667	0.00283455	yes
HSPG2	0.919667	0.00634717	yes
CALR	0.920333	0.008434	yes
SPARCL1	0.924333	0.000837603	yes
CTSB	0.935	0.00491864	no
HIBADH	0.937333	0.00790013	no
ANTXR1	0.939	0.00425912	yes
MANBA	0.939667	0.00616197	yes
FAM3C	0.947	0.0072001	yes
SLPI	0.965333	0.00102671	yes
ERAP1	0.968	0.00405562	yes
SKIV2L	0.969333	0.00401605	no
BCAT2	0.971333	0.00509618	no
SPINK6	0.971667	0.00179542	yes
L1CAM	0.984333	0.00273853	yes
HBA1; HBA2	0.990667	0.0230178	no
TF	1.00433	0.00902646	yes
CTSC	1.00633	0.00276592	yes
CCN3	1.02667	0.000386454	yes
PVR	1.03167	0.00219825	yes
EFNA1	1.03667	0.000416705	yes
AGA	1.04733	0.00510797	yes
AXL	1.05667	0.00637774	yes
HTRA3	1.05667	0.000162145	yes
GAA	1.06367	0.00244559	yes
NAGA	1.06667	0.00717518	yes
ATRN	1.06967	0.00459999	no
HMGN3	1.07233	0.000757135	no
COL15A1	1.07267	0.00205959	yes
LOXL2	1.07367	0.00339694	yes
CTSZ	1.07467	0.00346137	yes
ARSA	1.08133	0.00302688	yes
MAN2B2	1.08833	0.00198223	yes
ASPH	1.08967	0.000123064	no
PLA2G15	1.092	0.00052542	yes
BTD	1.127	0.00455378	yes
FSTL4	1.14133	0.000311638	yes
SIAE	1.14633	0.00103835	yes
HP	1.162	0.0624812
GAL	1.17233	0.000235253	yes
CPVL	1.20067	0.0011168	yes
DNASE2	1.20367	0.00169361	yes
GALNS	1.21067	0.00245331	yes
IGFBP7	1.216	0.000189446	yes
CA2	1.23	0.000293733	no
CTBS	1.23967	0.00197841	yes
BMP1	1.25567	0.00167892	yes
PEPD	1.25567	0.000201675	no
DPP7	1.26667	0.0011794	yes
FOLR1	1.28067	0.00139056	yes
CTSV	1.28833	0.000267345	yes
ARSB	1.29633	0.000534948	yes
CD55	1.31233	0.000631169	yes
PTX3	1.315	0.000485594	yes
PTPRJ	1.31933	0.000334273	yes
GLUL	1.34367	3.28684e-05	no
LYPD3	1.374	0.000530542	yes
GGH	1.375	0.00123069	yes
COL3A1	1.37567	0.000122412	yes
FUCA2	1.378	0.00105682	yes
HEXB	1.37867	0.000681735	yes
PRCP	1.38033	0.000310283	yes
CFB	1.40167	0.000472783	yes
LGALS3BP	1.41367	0.0010567	yes
ADM	1.42067	0.00078113	yes
GUSB	1.446	0.000199125	yes
CGREF1	1.483	4.00535e-05	yes
NRCAM	1.60233	9.17428e-05	yes
RNASET2	1.61433	0.000174851	yes
PTPRM	1.63933	3.28639e-05	yes
AGT	1.662	8.30759e-05	yes
CPM	1.76967	1.97568e-05	yes
OLFM1	2.045	9.20617e-07	yes
CFD	2.04933	1.59164e-06	yes
LMAN2	2.15533	5.4402e-06	yes
BOD1L1	2.436	9.51335e-08	no
NPNT	3.79733	1.3482e-09	yes
